# Supplementary material for: In Situ Visual Distribution of Gelsemine, Koumine, and Gelsenicine by MSI in Gelsemium elegans at Different Growth Stages
Source: Molecules. 2022 Mar 10;27(6):1810. doi: 10.3390/molecules27061810 (PMC8952314; doi:10.3390/molecules27061810)
Supplement: Supplementary file 1 [file molecules-27-01810-s001.zip]

Archive with 1 entries (1 files):
- molecules-1602686-supplementary.pdf
